# Supplementary material for: SPRTN protease and checkpoint kinase 1 cross-activation loop safeguards DNA replication
Source: Nat Commun. 2019 Jul 17;10:3142. doi: 10.1038/s41467-019-11095-y (PMC6637133; doi:10.1038/s41467-019-11095-y)
Supplement: Supplementary file 3 — Supplementary Data 1 [file 41467_2019_11095_MOESM3_ESM.xlsx]

## Sheet: +Chk1-wt
Protein Group	Protein ID	Protein Accession	Peptide	Unique	-10lgP	Mass	Length	ppm	m/z	z	RT	Area	Fraction	Scan	Source File	#Spec	Start	End	PTM	AScore
2	6	Q9H040|SPRTN_HUMAN	K.NSVSSSSQRRVS(+79.97)SSK.I	Y	43.76	1674.77	15	-1	838.391	2	18.64	726000	13	3163	QE729_MSQ946_20170217_ITorrecilla_P28_5_SPRTN2-2_OE-WT_3ul.raw	1	362	376	Phosphorylation (STY)	S12:Phosphorylation (STY):8.18
2	6	Q9H040|SPRTN_HUMAN	K.I(+43.01)SLRNSSK.V	Y	48.08	946.52	8	-0.6	474.267	2	24.43	8290000	13	5487	QE729_MSQ946_20170217_ITorrecilla_P28_5_SPRTN2-2_OE-WT_3ul.raw	1	377	384	Carbamylation	I1:Carbamylation:157.87
2	6	Q9H040|SPRTN_HUMAN	K.IKEPENYS(+79.97)K.K	Y	44.88	1186.53	9	-0.9	594.27	2	20.92	7610000	13	4052	QE729_MSQ946_20170217_ITorrecilla_P28_5_SPRTN2-2_OE-WT_3ul.raw	1	212	220	Phosphorylation (STY)	S8:Phosphorylation (STY):0.00
2	6	Q9H040|SPRTN_HUMAN	K.I(+43.01)KEPENYSK.K	Y	52.31	1149.57	9	1.1	575.791	2	23.05	5640000	13	4899	QE729_MSQ946_20170217_ITorrecilla_P28_5_SPRTN2-2_OE-WT_3ul.raw	2	212	220	Carbamylation	I1:Carbamylation:14.02
2	6	Q9H040|SPRTN_HUMAN	K.DKPNRGEAQLVIPFS(+79.97)GK.G	Y	52.96	1934.96	17	-0.4	645.994	3	76.36	2630000	13	24590	QE729_MSQ946_20170217_ITorrecilla_P28_5_SPRTN2-2_OE-WT_3ul.raw	2	240	256	Phosphorylation (STY)	S15:Phosphorylation (STY):1000.00
2	6	Q9H040|SPRTN_HUMAN	K.D(+43.01)KPNRGEAQLVIPFSGK.G	Y	46.68	1898	17	0.8	633.675	3	77.05	9410000	13	24837	QE729_MSQ946_20170217_ITorrecilla_P28_5_SPRTN2-2_OE-WT_3ul.raw	2	240	256	Carbamylation	D1:Carbamylation:0.00
2	6	Q9H040|SPRTN_HUMAN	K.DKPNRGEAQLVIPFSGK.G	Y	49.52	1855	17	-2.7	619.337	3	77.74	10700000	13	25077	QE729_MSQ946_20170217_ITorrecilla_P28_5_SPRTN2-2_OE-WT_3ul.raw	1	240	256
2	6	Q9H040|SPRTN_HUMAN	K.GY(+79.97)VLGETSNLPSPGK.L	Y	73	1597.74	15	0.8	799.877	2	43.38	19000000	13	12379	QE729_MSQ946_20170217_ITorrecilla_P28_5_SPRTN2-2_OE-WT_3ul.raw	3	257	271	Phosphorylation (STY)	Y2:Phosphorylation (STY):79.02
2	6	Q9H040|SPRTN_HUMAN	K.GYVLGETSNLPS(+79.97)PGK.L	Y	71.29	1597.74	15	1.1	799.878	2	46.02	1740000000	13	13337	QE729_MSQ946_20170217_ITorrecilla_P28_5_SPRTN2-2_OE-WT_3ul.raw	6	257	271	Phosphorylation (STY)	S12:Phosphorylation (STY):34.30
2	6	Q9H040|SPRTN_HUMAN	K.GYVLGETS(+79.97)NLPSPGK.L	Y	65.04	1597.74	15	1.1	799.878	2	47.92	1740000000	13	14037	QE729_MSQ946_20170217_ITorrecilla_P28_5_SPRTN2-2_OE-WT_3ul.raw	5	257	271	Phosphorylation (STY)	S8:Phosphorylation (STY):0.00
2	6	Q9H040|SPRTN_HUMAN	K.GYVLGET(+79.97)SNLPSPGK.L	Y	59.85	1597.74	15	-0.4	799.876	2	49.31	1740000000	13	14549	QE729_MSQ946_20170217_ITorrecilla_P28_5_SPRTN2-2_OE-WT_3ul.raw	2	257	271	Phosphorylation (STY)	T7:Phosphorylation (STY):17.01
2	6	Q9H040|SPRTN_HUMAN	K.GY(+79.97)VLGETSNLPS(+79.97)PGK.L	Y	43.86	1677.71	15	-2.2	839.858	2	51.88	1180000	13	15491	QE729_MSQ946_20170217_ITorrecilla_P28_5_SPRTN2-2_OE-WT_3ul.raw	1	257	271	Phosphorylation (STY)	Y2:Phosphorylation (STY):39.44;S12:Phosphorylation (STY):10.19
2	6	Q9H040|SPRTN_HUMAN	K.G(+43.01)YVLGETSNLPS(+79.97)PGK.L	Y	55.55	1640.74	15	1.8	821.381	2	61.61	27900000	13	19119	QE729_MSQ946_20170217_ITorrecilla_P28_5_SPRTN2-2_OE-WT_3ul.raw	1	257	271	Carbamylation; Phosphorylation (STY)	G1:Carbamylation:52.67;S12:Phosphorylation (STY):11.12
2	6	Q9H040|SPRTN_HUMAN	K.G(+43.01)YVLGETSNLPSPGK.L	Y	69.01	1560.78	15	-1	781.396	2	52.06	112000000	13	15557	QE729_MSQ946_20170217_ITorrecilla_P28_5_SPRTN2-2_OE-WT_3ul.raw	2	257	271	Carbamylation	G1:Carbamylation:165.65
2	6	Q9H040|SPRTN_HUMAN	K.GYVLGETSNLPSPGK.L	Y	74.41	1517.77	15	0.3	759.894	2	57.36	4020000000	13	17507	QE729_MSQ946_20170217_ITorrecilla_P28_5_SPRTN2-2_OE-WT_3ul.raw	21	257	271
2	6	Q9H040|SPRTN_HUMAN	K.LIT(+79.97)SHAINK.T	Y	59.22	1075.54	9	-0.5	538.778	2	23.83	25300000	13	5236	QE729_MSQ946_20170217_ITorrecilla_P28_5_SPRTN2-2_OE-WT_3ul.raw	1	272	280	Phosphorylation (STY)	T3:Phosphorylation (STY):14.02
2	6	Q9H040|SPRTN_HUMAN	K.LITS(+79.97)HAINK.T	Y	50.36	1075.54	9	-1.7	538.778	2	25.31	30800000	13	5740	QE729_MSQ946_20170217_ITorrecilla_P28_5_SPRTN2-2_OE-WT_3ul.raw	1	272	280	Phosphorylation (STY)	S4:Phosphorylation (STY):7.65
2	6	Q9H040|SPRTN_HUMAN	K.L(+43.01)ITSHAINK.T	Y	55.88	1038.58	9	1.7	520.299	2	61.65	129000000	13	19133	QE729_MSQ946_20170217_ITorrecilla_P28_5_SPRTN2-2_OE-WT_3ul.raw	7	272	280	Carbamylation	L1:Carbamylation:132.61
2	6	Q9H040|SPRTN_HUMAN	K.LITSHAINK(+43.01).T	Y	51.02	1038.58	9	0.1	520.298	2	27.27	3010000	13	6505	QE729_MSQ946_20170217_ITorrecilla_P28_5_SPRTN2-2_OE-WT_3ul.raw	1	272	280	Carbamylation	K9:Carbamylation:59.35
2	6	Q9H040|SPRTN_HUMAN	K.LITSHAINK.T	Y	54.22	995.576	9	-1.7	498.795	2	21.17	240000000	13	4164	QE729_MSQ946_20170217_ITorrecilla_P28_5_SPRTN2-2_OE-WT_3ul.raw	23	272	280
2	6	Q9H040|SPRTN_HUMAN	K.VTES(+79.97)ASVM(+15.99)PSQDVSGSEDTFPNK.R	Y	61.75	2507.04	23	0.1	1254.53	2	39.21	106000000	13	10889	QE729_MSQ946_20170217_ITorrecilla_P28_5_SPRTN2-2_OE-WT_3ul.raw	1	385	407	Phosphorylation (STY); Oxidation (M)	S4:Phosphorylation (STY):0.00;M8:Oxidation (M):1000.00
2	6	Q9H040|SPRTN_HUMAN	K.VT(+79.97)ESASVM(+15.99)PSQDVSGSEDTFPNK.R	Y	60.69	2507.04	23	0.7	1254.53	2	39.7	106000000	13	11062	QE729_MSQ946_20170217_ITorrecilla_P28_5_SPRTN2-2_OE-WT_3ul.raw	1	385	407	Phosphorylation (STY); Oxidation (M)	T2:Phosphorylation (STY):0.00;M8:Oxidation (M):1000.00
2	6	Q9H040|SPRTN_HUMAN	K.VT(+79.97)ESAS(+79.97)VM(+15.99)PSQDVSGSEDTFPNK.R	Y	55.23	2587.01	23	2.2	1294.51	2	46.34	25500000	13	13451	QE729_MSQ946_20170217_ITorrecilla_P28_5_SPRTN2-2_OE-WT_3ul.raw	1	385	407	Phosphorylation (STY); Oxidation (M)	T2:Phosphorylation (STY):0.00;S6:Phosphorylation (STY):0.00;M8:Oxidation (M):1000.00
2	6	Q9H040|SPRTN_HUMAN	K.VTES(+79.97)ASVMPSQD(+57.02)VS(+79.97)GSEDTFPNK.R	Y	44.11	2628.03	23	0.5	877.019	3	36.4	8030000	13	9897	QE729_MSQ946_20170217_ITorrecilla_P28_5_SPRTN2-2_OE-WT_3ul.raw	1	385	407	Phosphorylation (STY); Carbamidomethylation (DHKE X@N-term)	S4:Phosphorylation (STY):0.00;D12:Carbamidomethylation (DHKE X@N-term):0.00;S14:Phosphorylation (STY):0.00
2	6	Q9H040|SPRTN_HUMAN	K.VT(+79.97)ESASVMPSQD(+57.02)VSGSEDTFPNK.R	Y	41.98	2548.07	23	-0.6	850.363	3	39.02	67200000	13	10818	QE729_MSQ946_20170217_ITorrecilla_P28_5_SPRTN2-2_OE-WT_3ul.raw	1	385	407	Phosphorylation (STY); Carbamidomethylation (DHKE X@N-term)	T2:Phosphorylation (STY):0.00;D12:Carbamidomethylation (DHKE X@N-term):0.00
2	6	Q9H040|SPRTN_HUMAN	K.VT(+79.97)ESASVMPSQDVSGSEDTFPNK.R	Y	57.69	2491.05	23	-0.5	1246.53	2	45.29	606000000	13	13069	QE729_MSQ946_20170217_ITorrecilla_P28_5_SPRTN2-2_OE-WT_3ul.raw	2	385	407	Phosphorylation (STY)	T2:Phosphorylation (STY):0.00
2	6	Q9H040|SPRTN_HUMAN	K.VTES(+79.97)ASVMPSQDVSGSEDTFPNK.R	Y	54.18	2491.05	23	1	1246.53	2	44.81	606000000	13	12893	QE729_MSQ946_20170217_ITorrecilla_P28_5_SPRTN2-2_OE-WT_3ul.raw	2	385	407	Phosphorylation (STY)	S4:Phosphorylation (STY):0.00
2	6	Q9H040|SPRTN_HUMAN	K.VTESASVMPSQDVS(+79.97)GSEDTFPNK.R	Y	52.04	2491.05	23	2.2	1246.53	2	43.86	606000000	13	12548	QE729_MSQ946_20170217_ITorrecilla_P28_5_SPRTN2-2_OE-WT_3ul.raw	1	385	407	Phosphorylation (STY)	S14:Phosphorylation (STY):2.44
2	6	Q9H040|SPRTN_HUMAN	K.VT(+79.97)ESASVMPSQDVS(+79.97)GSEDTFPNK.R	Y	51.98	2571.01	23	-0.2	1286.51	2	52.63	28300000	13	15765	QE729_MSQ946_20170217_ITorrecilla_P28_5_SPRTN2-2_OE-WT_3ul.raw	1	385	407	Phosphorylation (STY)	T2:Phosphorylation (STY):0.00;S14:Phosphorylation (STY):0.00
2	6	Q9H040|SPRTN_HUMAN	K.VTESASVM(+15.99)PSQDVS(+79.97)GSEDTFPNK.R	Y	59.5	2507.04	23	1.3	1254.53	2	38.74	405000000	13	10720	QE729_MSQ946_20170217_ITorrecilla_P28_5_SPRTN2-2_OE-WT_3ul.raw	3	385	407	Oxidation (M); Phosphorylation (STY)	M8:Oxidation (M):1000.00;S14:Phosphorylation (STY):0.00
2	6	Q9H040|SPRTN_HUMAN	K.VTESASVM(+15.99)PSQDVSGSEDTFPNK.R	Y	61.34	2427.07	23	0.8	1214.55	2	39.92	1550000000	13	11141	QE729_MSQ946_20170217_ITorrecilla_P28_5_SPRTN2-2_OE-WT_3ul.raw	11	385	407	Oxidation (M)	M8:Oxidation (M):1000.00
2	6	Q9H040|SPRTN_HUMAN	K.VTE(+57.02)SASVMPSQDVS(+79.97)GSEDTFPNK.R	Y	56.39	2548.07	23	0.2	850.363	3	38.55	67200000	13	10650	QE729_MSQ946_20170217_ITorrecilla_P28_5_SPRTN2-2_OE-WT_3ul.raw	4	385	407	Carbamidomethylation (DHKE X@N-term); Phosphorylation (STY)	E3:Carbamidomethylation (DHKE X@N-term):0.00;S14:Phosphorylation (STY):0.00
2	6	Q9H040|SPRTN_HUMAN	K.VTESASVMPSQD(+57.02)VS(+79.97)GSEDTFPNK.R	Y	52.36	2548.07	23	-1.4	850.362	3	39.48	67200000	13	10982	QE729_MSQ946_20170217_ITorrecilla_P28_5_SPRTN2-2_OE-WT_3ul.raw	2	385	407	Carbamidomethylation (DHKE X@N-term); Phosphorylation (STY)	D12:Carbamidomethylation (DHKE X@N-term):3.75;S14:Phosphorylation (STY):0.00
2	6	Q9H040|SPRTN_HUMAN	K.VTESASVMPSQD(+57.02)VSGSEDTFPNK.R	Y	52.52	2468.1	23	0.3	823.708	3	58.49	245000000	13	17936	QE729_MSQ946_20170217_ITorrecilla_P28_5_SPRTN2-2_OE-WT_3ul.raw	5	385	407	Carbamidomethylation (DHKE X@N-term)	D12:Carbamidomethylation (DHKE X@N-term):7.94
2	6	Q9H040|SPRTN_HUMAN	K.VTE(+57.02)SASVMPSQDVSGSEDTFPNK.R	Y	48.8	2468.1	23	0.5	823.708	3	60.35	245000000	13	18637	QE729_MSQ946_20170217_ITorrecilla_P28_5_SPRTN2-2_OE-WT_3ul.raw	3	385	407	Carbamidomethylation (DHKE X@N-term)	E3:Carbamidomethylation (DHKE X@N-term):5.99
2	6	Q9H040|SPRTN_HUMAN	K.VTESASVMPSQDVSGSEDTFPNK.R	Y	58.16	2411.08	23	1.1	1206.55	2	47.37	2270000000	13	13831	QE729_MSQ946_20170217_ITorrecilla_P28_5_SPRTN2-2_OE-WT_3ul.raw	15	385	407
2	6	Q9H040|SPRTN_HUMAN	K.SSGNDPK(+143.06)YSTTTAQNSSSSSSQSK.M	Y	89.17	2578.13	24	0.5	1290.07	2	20.52	9700000	13	3874	QE729_MSQ946_20170217_ITorrecilla_P28_5_SPRTN2-2_OE-WT_3ul.raw	5	429	452	Nethylmaleimidehydrolysis	K7:Nethylmaleimidehydrolysis:181.11
2	6	Q9H040|SPRTN_HUMAN	K.YSTTTAQNSSS(+79.97)SSSQSK.M	Y	45.13	1829.73	17	-1.1	915.872	2	18.84	5620000	13	3263	QE729_MSQ946_20170217_ITorrecilla_P28_5_SPRTN2-2_OE-WT_3ul.raw	1	436	452	Phosphorylation (STY)	S11:Phosphorylation (STY):0.00
2	6	Q9H040|SPRTN_HUMAN	K.Y(+43.01)STTTAQNSSSSSSQSK.M	Y	63.72	1792.77	17	5	897.397	2	22.63	3640000	13	4713	QE729_MSQ946_20170217_ITorrecilla_P28_5_SPRTN2-2_OE-WT_3ul.raw	1	436	452	Carbamylation	Y1:Carbamylation:85.86
2	6	Q9H040|SPRTN_HUMAN	K.YSTTTAQNSSSSSSQSK.M	Y	67	1749.77	17	-0.2	875.89	2	19.43		13	3489	QE729_MSQ946_20170217_ITorrecilla_P28_5_SPRTN2-2_OE-WT_3ul.raw	3	436	452
2	6	Q9H040|SPRTN_HUMAN	K.TVFDNFFIK.K	Y	45.9	1129.58	9	1.5	565.798	2	77.79	54700000	13	25105	QE729_MSQ946_20170217_ITorrecilla_P28_5_SPRTN2-2_OE-WT_3ul.raw	1	415	423
2	6	Q9H040|SPRTN_HUMAN	K.KEQIK(+143.06)SSGNDPK.Y	Y	42.19	1472.75	12	-0.7	491.923	3	18.72	19200000	13	3195	QE729_MSQ946_20170217_ITorrecilla_P28_5_SPRTN2-2_OE-WT_3ul.raw	2	424	435	Nethylmaleimidehydrolysis	K5:Nethylmaleimidehydrolysis:28.74
2	6	Q9H040|SPRTN_HUMAN	K.TC(+57.02)GGTYIK.I	Y	51.45	898.422	8	0.5	450.218	2	22.22	85000000	13	4554	QE729_MSQ946_20170217_ITorrecilla_P28_5_SPRTN2-2_OE-WT_3ul.raw	1	204	211	Carbamidomethylation	C2:Carbamidomethylation:1000.00
2	6	Q9H040|SPRTN_HUMAN	K.IKEPENYSK.K	Y	50.57	1106.56	9	0	554.288	2	19.2	584000000	13	3412	QE729_MSQ946_20170217_ITorrecilla_P28_5_SPRTN2-2_OE-WT_3ul.raw	13	212	220
2	6	Q9H040|SPRTN_HUMAN	K.AK(+143.06)LGKEPVLAAENK.D	Y	47.33	1609.9	14	2.3	805.961	2	77.74	1240000	13	25075	QE729_MSQ946_20170217_ITorrecilla_P28_5_SPRTN2-2_OE-WT_3ul.raw	2	226	239	Nethylmaleimidehydrolysis	K2:Nethylmaleimidehydrolysis:40.63
2	6	Q9H040|SPRTN_HUMAN	K.LGK(+143.06)EPVLAAENK.D	Y	50.47	1410.77	12	0.1	706.393	2	59.9	124000000	13	18466	QE729_MSQ946_20170217_ITorrecilla_P28_5_SPRTN2-2_OE-WT_3ul.raw	19	228	239	Nethylmaleimidehydrolysis	K3:Nethylmaleimidehydrolysis:161.52
2	6	Q9H040|SPRTN_HUMAN	K.L(+43.01)GKEPVLAAENK.D	Y	62.4	1310.72	12	0.7	656.367	2	59	350000000	13	18126	QE729_MSQ946_20170217_ITorrecilla_P28_5_SPRTN2-2_OE-WT_3ul.raw	7	228	239	Carbamylation	L1:Carbamylation:27.16
2	6	Q9H040|SPRTN_HUMAN	K.LGK(+43.01)EPVLAAENK.D	Y	53.27	1310.72	12	-1.4	656.366	2	31.68	2490000	13	8223	QE729_MSQ946_20170217_ITorrecilla_P28_5_SPRTN2-2_OE-WT_3ul.raw	1	228	239	Carbamylation	K3:Carbamylation:5.47
2	6	Q9H040|SPRTN_HUMAN	K.LGKEPVLAAENK.D	Y	61.02	1267.71	12	1.3	634.865	2	23.76	546000000	13	5205	QE729_MSQ946_20170217_ITorrecilla_P28_5_SPRTN2-2_OE-WT_3ul.raw	59	228	239
2	6	Q9H040|SPRTN_HUMAN	K.EPVLAAENK.D	Y	44.85	969.513	9	-0.8	485.763	2	23.67	40700000	13	5166	QE729_MSQ946_20170217_ITorrecilla_P28_5_SPRTN2-2_OE-WT_3ul.raw	1	231	239
2	6	Q9H040|SPRTN_HUMAN	K.TQDLLNQNHSANAVRL(sub P)NSK.I	Y	73.12	2122.09	19	0.9	1062.05	2	77.67	5780000	13	25045	QE729_MSQ946_20170217_ITorrecilla_P28_5_SPRTN2-2_OE-WT_3ul.raw	5	281	299	Mutation
2	6	Q9H040|SPRTN_HUMAN	K.VK(+143.06)FEQNGSSK.N	Y	48.6	1265.63	10	-1.5	633.819	2	21.19	4950000	13	4173	QE729_MSQ946_20170217_ITorrecilla_P28_5_SPRTN2-2_OE-WT_3ul.raw	3	302	311	Nethylmaleimidehydrolysis	K2:Nethylmaleimidehydrolysis:89.76
2	6	Q9H040|SPRTN_HUMAN	K.FEQN(+.98)GSSK.N	Y	38.18	896.388	8	-0.9	449.201	2	18.68	3660000	13	3180	QE729_MSQ946_20170217_ITorrecilla_P28_5_SPRTN2-2_OE-WT_3ul.raw	1	304	311	Deamidation (NQ)	N4:Deamidation (NQ):17.01
2	6	Q9H040|SPRTN_HUMAN	K.FEQNGSSK.N	Y	39.03	895.404	8	-0.6	448.709	2	18.64	3620000	13	3164	QE729_MSQ946_20170217_ITorrecilla_P28_5_SPRTN2-2_OE-WT_3ul.raw	1	304	311

## Sheet: +CHK1-S345A
Protein Group	Protein ID	Protein Accession	Peptide	Unique	-10lgP	Mass	Length	ppm	m/z	z	RT	Area	Scan	#Spec	Start	End	PTM	AScore
1	6	Q9H040|SPRTN_HUMAN	K.NSVSSSSQRRVSSS(+79.97)K.I	Y	49.63	1674.77	15	0.3	559.264	3	18.68		3120	1	362	376	Phosphorylation (STY)	S14:Phosphorylation (STY):0.00
1	6	Q9H040|SPRTN_HUMAN	K.NSVSSS(+79.97)SQRRVSSSK.I	Y	48.48	1674.77	15	0.2	559.264	3	18.22		2953	1	362	376	Phosphorylation (STY)	S6:Phosphorylation (STY):0.00
1	6	Q9H040|SPRTN_HUMAN	K.NSVSSS(+79.97)SQRRVS(+79.97)SSK.I	Y	48.42	1754.73	15	-0.6	585.919	3	18.46	6880000	3042	1	362	376	Phosphorylation (STY)	S6:Phosphorylation (STY):0.00;S12:Phosphorylation (STY):0.00
1	6	Q9H040|SPRTN_HUMAN	K.NSVSSSSQRRVSSSK.I	Y	58.22	1594.8	15	0.8	532.609	3	18.19	25500000	2944	2	362	376
1	6	Q9H040|SPRTN_HUMAN	K.N(+.98)SVSSSSQRRVSSSK.I	Y	29.35	1595.79	15	0.9	532.937	3	18.72	446000	3134	1	362	376	Deamidation (NQ)	N1:Deamidation (NQ):38.64
1	6	Q9H040|SPRTN_HUMAN	K.ISLRNSS(+79.97)K.V	Y	24.32	983.48	8	-1	492.747	2	21.01	19100000	3959	1	377	384	Phosphorylation (STY)	S7:Phosphorylation (STY):7.21
1	6	Q9H040|SPRTN_HUMAN	K.ISLRNSSK.V	Y	39.95	903.514	8	-2.4	452.763	2	19.24	52800000	3347	1	377	384
1	6	Q9H040|SPRTN_HUMAN	K.IS(+79.97)LRNSSK.V	Y	25.38	983.48	8	-0.5	492.747	2	21.48	3560000	4119	1	377	384	Phosphorylation (STY)	S2:Phosphorylation (STY):19.86
1	6	Q9H040|SPRTN_HUMAN	K.ISLRN(+.98)SSK.V	Y	37.38	904.498	8	-0.8	453.256	2	20.35	2000000	3719	1	377	384	Deamidation (NQ)	N5:Deamidation (NQ):1000.00
1	6	Q9H040|SPRTN_HUMAN	K.I(+43.01)SLRN(+.98)SSK.V	Y	24.43	947.504	8	1.6	474.76	2	27.03		6075	1	377	384	Carbamylation; Deamidation (NQ)	I1:Carbamylation:38.07;N5:Deamidation (NQ):1000.00
1	6	Q9H040|SPRTN_HUMAN	K.I(+43.01)SLRNSSK.V	Y	45.14	946.52	8	1.4	474.268	2	24.54	11700000	5201	1	377	384	Carbamylation	I1:Carbamylation:154.98
1	6	Q9H040|SPRTN_HUMAN	K.ISLRNSSK(+43.01).V	Y	28.8	946.52	8	-0.9	474.267	2	23.03	390000	4669	1	377	384	Carbamylation	K8:Carbamylation:48.38
1	6	Q9H040|SPRTN_HUMAN	K.NSVS(+79.97)S(+79.97)SSQRRVSSSKISLRNSSK.V	Y	45.15	2640.24	23	-0.1	661.067	4	21.03	2460000	3964	1	362	384	Phosphorylation (STY)	S4:Phosphorylation (STY):0.00;S5:Phosphorylation (STY):0.00
1	6	Q9H040|SPRTN_HUMAN	K.NSVSSS(+79.97)SQRRVSSSKISLRNSSK.V	Y	44.37	2560.27	23	-0.4	641.075	4	20.54	2350000	3785	1	362	384	Phosphorylation (STY)	S6:Phosphorylation (STY):0.00
1	6	Q9H040|SPRTN_HUMAN	K.ISLRNSSKVTESASVM(+15.99)PSQDVSGSEDTFPNK.R	Y	43.33	3312.58	31	0.4	829.152	4	32.9	4840000	8158	1	377	407	Oxidation (M)	M16:Oxidation (M):1000.00
1	6	Q9H040|SPRTN_HUMAN	K.RATNREPS(+79.97)AHDYW(+31.99)WAEHQK.T	Y	42.36	2493.06	19	-0.2	624.272	4	26.73	6970000	5966	2	185	203	Phosphorylation (STY); Dihydroxy	S8:Phosphorylation (STY):0.00;W13:Dihydroxy:0.00
1	6	Q9H040|SPRTN_HUMAN	K.RATNREPSAHDYW(+31.99)WAEHQK.T	Y	57.63	2413.09	19	-0.5	604.281	4	27.59	18100000	6271	4	185	203	Dihydroxy	W13:Dihydroxy:0.00
1	6	Q9H040|SPRTN_HUMAN	K.IKEPENYS(+79.97)K.K	Y	44.62	1186.53	9	0.4	594.271	2	20.77	1890000	3869	1	212	220	Phosphorylation (STY)	S8:Phosphorylation (STY):0.00
1	6	Q9H040|SPRTN_HUMAN	K.IK(+143.06)EPENYSK.K	Y	40.61	1249.62	9	-0.3	625.817	2	22.74	1810000	4557	3	212	220	Nethylmaleimidehydrolysis	K2:Nethylmaleimidehydrolysis:118.11
1	6	Q9H040|SPRTN_HUMAN	K.IKEPENY(+125.90)SK.K	Y	45.5	1232.46	9	-0.2	617.236	2	22.91	885000	4622	1	212	220	Iodination	Y7:Iodination:1000.00
1	6	Q9H040|SPRTN_HUMAN	K.IKEPEN(+.98)YSK.K	Y	41.3	1107.54	9	-0.6	554.779	2	20.58	823000	3802	1	212	220	Deamidation (NQ)	N6:Deamidation (NQ):1000.00
1	6	Q9H040|SPRTN_HUMAN	K.I(+43.01)KEPENYSK.K	Y	59.45	1149.57	9	1.1	575.791	2	24.97	23800000	5351	2	212	220	Carbamylation	I1:Carbamylation:23.10
1	6	Q9H040|SPRTN_HUMAN	K.IKEPENYSK.K	Y	46.52	1106.56	9	-0.5	554.287	2	19.7		3493	3	212	220
1	6	Q9H040|SPRTN_HUMAN	K.DKPNRGEAQLVIPFS(+79.97)GK.G	Y	44.03	1934.96	17	0.2	645.995	3	39.16	9690000	10353	2	240	256	Phosphorylation (STY)	S15:Phosphorylation (STY):1000.00
1	6	Q9H040|SPRTN_HUMAN	K.DK(+143.06)PNRGEAQLVIPFSGK.G	Y	45.85	1998.05	17	-0.6	667.025	3	41.34	3260000	11122	3	240	256	Nethylmaleimidehydrolysis	K2:Nethylmaleimidehydrolysis:88.91
1	6	Q9H040|SPRTN_HUMAN	K.DKPN(+203.08)RGEAQLVIPFSGK.G	Y	31.6	2058.07	17	-0.7	687.032	3	33.8	1220000	8477	1	240	256	HexNAcylation (N)	N4:HexNAcylation (N):1000.00
1	6	Q9H040|SPRTN_HUMAN	K.D(+27.99)KPN(+.98)RGEAQLVIPFSGK.G	Y	27.48	1883.97	17	-1.9	628.997	3	38.21	842000	10016	1	240	256	Formylation; Deamidation (NQ)	D1:Formylation:0.00;N4:Deamidation (NQ):0.00
1	6	Q9H040|SPRTN_HUMAN	K.DKPNRGEAQ(+.98)LVIPFSGK.G	Y	54.73	1855.98	17	7.8	619.672	3	37.92	4170000	9912	1	240	256	Deamidation (NQ)	Q9:Deamidation (NQ):5.81
1	6	Q9H040|SPRTN_HUMAN	K.D(+43.01)KPNRGEAQLVIPFSGK.G	Y	64.32	1898	17	0.4	950.008	2	39.47	2670000	10460	3	240	256	Carbamylation	D1:Carbamylation:17.01
1	6	Q9H040|SPRTN_HUMAN	K.DK(+43.01)PNRGEAQLVIPFSGK.G	Y	43.4	1898	17	-0.5	633.674	3	42.26	1000000	11443	1	240	256	Carbamylation	K2:Carbamylation:0.00
1	6	Q9H040|SPRTN_HUMAN	K.DKPNRGEAQLVIPFSGK.G	Y	59.33	1855	17	0.2	928.505	2	36.12	18600000	9289	14	240	256
1	6	Q9H040|SPRTN_HUMAN	K.GYVLGET(+79.97)SN(+.98)LPSPGK.L	Y	46.06	1598.72	15	2.5	800.371	2	46.45		12908	1	257	271	Phosphorylation (STY); Deamidation (NQ)	T7:Phosphorylation (STY):17.01;N9:Deamidation (NQ):1000.00
1	6	Q9H040|SPRTN_HUMAN	K.GY(+79.97)VLGETSNLPSPGK.L	Y	63.91	1597.74	15	0.2	799.877	2	42.4	912000	11496	1	257	271	Phosphorylation (STY)	Y2:Phosphorylation (STY):61.30
1	6	Q9H040|SPRTN_HUMAN	K.GYVLGETSNLPS(+79.97)PGK.L	Y	59.13	1597.74	15	0	799.877	2	44.8	85600000	12330	2	257	271	Phosphorylation (STY)	S12:Phosphorylation (STY):13.50
1	6	Q9H040|SPRTN_HUMAN	K.GYVLGET(+79.97)SNLPSPGK.L	Y	50.08	1597.74	15	-1.1	799.876	2	45.96	6250000	12737	2	257	271	Phosphorylation (STY)	T7:Phosphorylation (STY):0.00
1	6	Q9H040|SPRTN_HUMAN	K.DKPNRGEAQLVIPFSGK(+143.06)GYVLGETSNLPSPGK.L	Y	72.51	3497.82	32	-0.8	875.46	4	51.34	3690000	14587	1	240	271	Nethylmaleimidehydrolysis	K17:Nethylmaleimidehydrolysis:49.37
1	6	Q9H040|SPRTN_HUMAN	K.G(-15.01)YVLGETSNLPSPGK.L	Y	43.13	1502.76	15	8.8	752.395	2	39.13	795000	10343	1	257	271	ISD (z+2)-series	G1:ISD (z+2)-series:1000.00
1	6	Q9H040|SPRTN_HUMAN	K.GY(+125.90)VLGETSNLPSPGK.L	Y	44.63	1643.67	15	-1.8	822.84	2	44.4	2510000	12191	1	257	271	Iodination	Y2:Iodination:1000.00
1	6	Q9H040|SPRTN_HUMAN	K.G(+43.01)YVLGETSNLPSPGK.L	Y	75.21	1560.78	15	-0.2	781.396	2	50.5	7400000	14306	2	257	271	Carbamylation	G1:Carbamylation:153.62
1	6	Q9H040|SPRTN_HUMAN	K.GYVLGETSNLPSPGK.L	Y	72.03	1517.77	15	0.9	759.894	2	38.79	330000000	10221	4	257	271
1	6	Q9H040|SPRTN_HUMAN	K.GYVLGETSNLPS(+79.97)PGKLITSHAINK.T	Y	35.29	2575.3	24	-0.7	859.442	3	48.47	7270000	13606	1	257	280	Phosphorylation (STY)	S12:Phosphorylation (STY):0.00
1	6	Q9H040|SPRTN_HUMAN	K.GYVLGETSNLPSPGKLIT(+79.97)SHAINK.T	Y	32.69	2575.3	24	7.1	859.448	3	48.01	7270000	13450	1	257	280	Phosphorylation (STY)	T18:Phosphorylation (STY):0.00
1	6	Q9H040|SPRTN_HUMAN	K.GYVLGETSNLPSPGKLITSHAINK.T	Y	31.19	2495.34	24	-4.4	832.783	3	44.5		12227	2	257	280
1	6	Q9H040|SPRTN_HUMAN	K.LIT(+79.97)SHAINK.T	Y	54.63	1075.54	9	1.1	538.779	2	23.69	4280000	4910	1	272	280	Phosphorylation (STY)	T3:Phosphorylation (STY):20.92
1	6	Q9H040|SPRTN_HUMAN	K.LITS(+79.97)HAINK.T	Y	45.3	1075.54	9	0.4	538.779	2	25.34	4620000	5480	1	272	280	Phosphorylation (STY)	S4:Phosphorylation (STY):0.00
1	6	Q9H040|SPRTN_HUMAN	K.L(+43.01)ITSHAINK.T	Y	48.53	1038.58	9	0.7	520.299	2	32.8	21200000	8122	1	272	280	Carbamylation	L1:Carbamylation:103.10
1	6	Q9H040|SPRTN_HUMAN	K.LITSHAINK.T	Y	49.76	995.576	9	0	498.796	2	21.15	120000000	4009	2	272	280
1	6	Q9H040|SPRTN_HUMAN	K.VKFEQNGS(+79.97)SK.N	Y	37.05	1202.53	10	-1.9	602.273	2	19.83	129000	3536	1	302	311	Phosphorylation (STY)	S8:Phosphorylation (STY):0.00
1	6	Q9H040|SPRTN_HUMAN	K.VK(+143.06)FEQNGSSK.N	Y	41.51	1265.63	10	-1.5	633.819	2	21.16		4014	1	302	311	Nethylmaleimidehydrolysis	K2:Nethylmaleimidehydrolysis:83.15
1	6	Q9H040|SPRTN_HUMAN	K.V(+43.01)KFEQNGSSK.N	Y	25.38	1165.57	10	-0.9	583.793	2	23.49		4835	1	302	311	Carbamylation	V1:Carbamylation:17.01
1	6	Q9H040|SPRTN_HUMAN	K.V(+42.01)K(+15.99)FEQNGSSK.N	Y	31.11	1180.57	10	0	591.293	2	24.87		5316	1	302	311	Acetylation (N-term); Hydroxylation	V1:Acetylation (N-term):1000.00;K2:Hydroxylation:61.69
1	6	Q9H040|SPRTN_HUMAN	K.VKFEQNGSSK.N	Y	51.28	1122.57	10	0	562.291	2	19.14		3301	1	302	311
1	6	Q9H040|SPRTN_HUMAN	K.FEQNGSSK.N	Y	32.08	895.404	8	0	448.709	2	18.48		3047	1	304	311
1	6	Q9H040|SPRTN_HUMAN	K.NSHLVSPAVS(+79.97)NSHQNVLSNYFPRVSFANQK.A	Y	67.7	3420.64	30	0.6	856.167	4	46.7	61300000	12993	1	312	341	Phosphorylation (STY)	S10:Phosphorylation (STY):0.00
1	6	Q9H040|SPRTN_HUMAN	K.NSHLVSPAVSNS(+79.97)HQNVLS(+79.97)NYFPRVSFANQK.A	Y	55.15	3500.6	30	-0.9	876.157	4	49.38	19300000	13922	2	312	341	Phosphorylation (STY)	S12:Phosphorylation (STY):0.00;S18:Phosphorylation (STY):0.00
1	6	Q9H040|SPRTN_HUMAN	K.NSHLVS(+79.97)PAVSNSHQNVLSNYFPRVSFANQK.A	Y	54.66	3420.64	30	0.6	685.135	5	46.83	12600000	13039	1	312	341	Phosphorylation (STY)	S6:Phosphorylation (STY):25.70
1	6	Q9H040|SPRTN_HUMAN	K.NSHLVSPAVSNS(+79.97)HQNVLSNYFPRVSFANQK.A	Y	48.65	3420.64	30	-0.2	856.166	4	47.15	61300000	13151	4	312	341	Phosphorylation (STY)	S12:Phosphorylation (STY):0.00
1	6	Q9H040|SPRTN_HUMAN	K.NSHLVSPAVSNSHQNVLSNYFPRVS(+79.97)FANQK.A	Y	37.9	3420.64	30	1	685.135	5	46.37	12600000	12879	1	312	341	Phosphorylation (STY)	S25:Phosphorylation (STY):0.00
1	6	Q9H040|SPRTN_HUMAN	K.NSHLVSPAVSNSHQNVLSNY(+79.97)FPRVSFANQK.A	Y	29.1	3420.64	30	0.8	856.167	4	45.73		12657	1	312	341	Phosphorylation (STY)	Y20:Phosphorylation (STY):0.00
1	6	Q9H040|SPRTN_HUMAN	K.NS(+79.97)HLVSPAVSNSHQNVLSNY(+79.97)FPRVSFANQK.A	Y	28.2	3500.6	30	-0.2	876.158	4	48.92	19300000	13762	1	312	341	Phosphorylation (STY)	S2:Phosphorylation (STY):0.00;Y20:Phosphorylation (STY):0.00
1	6	Q9H040|SPRTN_HUMAN	K.NSHLVS(+79.97)PAVSNS(+79.97)HQNVLSNYFPRVSFANQK.A	Y	27.3	3500.6	30	-2	876.156	4	50.32	19300000	14244	1	312	341	Phosphorylation (STY)	S6:Phosphorylation (STY):0.00;S12:Phosphorylation (STY):0.00
1	6	Q9H040|SPRTN_HUMAN	K.NSHLVS(+79.97)PAVSNSHQNVLS(+79.97)NYFPRVSFANQK.A	Y	26.49	3500.6	30	3	701.13	5	49.81	2940000	14066	1	312	341	Phosphorylation (STY)	S6:Phosphorylation (STY):0.00;S18:Phosphorylation (STY):0.00
1	6	Q9H040|SPRTN_HUMAN	K.NSHLVSPAVSNSHQNVLSN(+.98)YFPRVSFANQK.A	Y	40.08	3341.65	30	4	669.341	5	46.32		12862	1	312	341	Deamidation (NQ)	N19:Deamidation (NQ):0.71
1	6	Q9H040|SPRTN_HUMAN	K.N(+.98)SHLVSPAVSNSHQNVLSNYFPRVSFANQK.A	Y	36.33	3341.65	30	2.6	836.423	4	46.48		12920	1	312	341	Deamidation (NQ)	N1:Deamidation (NQ):0.00
1	6	Q9H040|SPRTN_HUMAN	K.NSHLVSPAVSN(+.98)SHQNVLSNYFPRVSFANQK.A	Y	27.93	3341.65	30	4.9	836.425	4	46.97		13087	1	312	341	Deamidation (NQ)	N11:Deamidation (NQ):0.00
1	6	Q9H040|SPRTN_HUMAN	K.NSHLVSPAVSNSHQNVLSNYFPRVSFANQK.A	Y	86.32	3340.67	30	-0.5	836.174	4	45.09	197000000	12428	9	312	341
1	6	Q9H040|SPRTN_HUMAN	K.AFRGVNGSPRIS(+79.97)VTVGNIPK.N	Y	64.64	2148.12	20	1.7	538.038	4	39.21	25300000	10370	2	342	361	Phosphorylation (STY)	S12:Phosphorylation (STY):9.40
1	6	Q9H040|SPRTN_HUMAN	K.AFRGVNGS(+79.97)PRISVTVGNIPK.N	Y	52.95	2148.12	20	0.7	538.038	4	38.29	26600000	10041	4	342	361	Phosphorylation (STY)	S8:Phosphorylation (STY):12.42
1	6	Q9H040|SPRTN_HUMAN	K.AFRGVNGS(+79.97)PRIS(+79.97)VTVGNIPK.N	Y	41.13	2228.09	20	-4.5	743.699	3	42.86	5430000	11655	1	342	361	Phosphorylation (STY)	S8:Phosphorylation (STY):5.14;S12:Phosphorylation (STY):9.40
1	6	Q9H040|SPRTN_HUMAN	K.AFRGVN(+.98)GSPRIS(+79.97)VTVGNIPK.N	Y	52.87	2149.1	20	-2.4	538.282	4	41.13	1560000	11048	3	342	361	Deamidation (NQ); Phosphorylation (STY)	N6:Deamidation (NQ):28.17;S12:Phosphorylation (STY):0.00
1	6	Q9H040|SPRTN_HUMAN	K.AFRGVN(+.98)GS(+79.97)PRISVTVGNIPK.N	Y	49.59	2149.1	20	0.7	717.376	3	40.16	10600000	10704	3	342	361	Deamidation (NQ); Phosphorylation (STY)	N6:Deamidation (NQ):38.78;S8:Phosphorylation (STY):33.81
1	6	Q9H040|SPRTN_HUMAN	K.AFRGVN(+.98)GSPRISVTVGNIPK.N	Y	50.37	2069.14	20	-0.1	518.292	4	38.22	55100000	10019	3	342	361	Deamidation (NQ)	N6:Deamidation (NQ):47.72
1	6	Q9H040|SPRTN_HUMAN	K.A(+43.01)FRGVNGS(+79.97)PRISVTVGNIPK.N	Y	33.92	2191.13	20	4.4	731.386	3	46.59	2270000	12956	1	342	361	Carbamylation; Phosphorylation (STY)	A1:Carbamylation:21.87;S8:Phosphorylation (STY):11.12
1	6	Q9H040|SPRTN_HUMAN	K.A(+43.01)FRGVNGSPRISVTVGNIPK.N	Y	37.73	2111.16	20	2.7	704.729	3	42.25	18100000	11440	1	342	361	Carbamylation	A1:Carbamylation:87.89
1	6	Q9H040|SPRTN_HUMAN	K.AFRGVN(-17.03)GSPRISVTVGNIPK.N	Y	45.47	2051.13	20	0.2	513.789	4	38.45	6840000	10100	2	342	361	Ammonia-loss (N)	N6:Ammonia-loss (N):60.24
1	6	Q9H040|SPRTN_HUMAN	K.AFRGVNGSPRISVTVGNIPK.N	Y	67.89	2068.15	20	0.4	518.046	4	36.81	409000000	9532	7	342	361
1	6	Q9H040|SPRTN_HUMAN	K.VT(+79.97)ESASVM(+15.99)PSQDVSGSEDTFPNK.R	Y	65.15	2507.04	23	2.3	1254.53	2	38.49	11200000	10112	1	385	407	Phosphorylation (STY); Oxidation (M)	T2:Phosphorylation (STY):0.00;M8:Oxidation (M):1000.00
1	6	Q9H040|SPRTN_HUMAN	K.VTES(+79.97)ASVM(+15.99)PSQDVSGSEDTFPNK.R	Y	47.01	2507.04	23	0.4	1254.53	2	37.53	39700000	9782	1	385	407	Phosphorylation (STY); Oxidation (M)	S4:Phosphorylation (STY):0.00;M8:Oxidation (M):1000.00
1	6	Q9H040|SPRTN_HUMAN	K.VTESASVM(+15.99)PSQDVSGSEDTFPNK.R	Y	58.26	2427.07	23	1.9	1214.55	2	32.88	267000000	8152	2	385	407	Oxidation (M)	M8:Oxidation (M):1000.00
1	6	Q9H040|SPRTN_HUMAN	K.VTE(+57.02)SASVMPSQDVSGSEDTFPNK.R	Y	45.77	2468.1	23	-1.1	823.707	3	27.61	11200000	6280	1	385	407	Carbamidomethylation (DHKE X@N-term)	E3:Carbamidomethylation (DHKE X@N-term):0.00
1	6	Q9H040|SPRTN_HUMAN	K.VTES(+79.97)ASVM(+15.99)PSQDVSGSEDTFPNKRPRLEDK.T	Y	25.48	3401.54	30	0.4	1134.86	3	30.2	3020000	7198	1	385	414	Phosphorylation (STY); Oxidation (M)	S4:Phosphorylation (STY):0.00;M8:Oxidation (M):1000.00
1	6	Q9H040|SPRTN_HUMAN	K.VTESAS(+93.98)VMPSQDVSGSEDTFPNKRPRLEDK.T	Y	54.91	3399.57	30	7.5	680.925	5	29.14	6770000	6817	1	385	414	O-Methylphosphorylation	S6:O-Methylphosphorylation:6.59
1	6	Q9H040|SPRTN_HUMAN	K.KEQIKS(+79.97)SGNDPK.Y	Y	46.66	1409.66	12	-0.4	705.835	2	18.17		2935	2	424	435	Phosphorylation (STY)	S6:Phosphorylation (STY):11.06
1	6	Q9H040|SPRTN_HUMAN	K.KEQIK(+143.06)SSGNDPK.Y	Y	33.62	1472.75	12	0.2	491.923	3	18.91	4220000	3205	1	424	435	Nethylmaleimidehydrolysis	K5:Nethylmaleimidehydrolysis:33.81
1	6	Q9H040|SPRTN_HUMAN	K.KEQIKSSGNDPK.Y	Y	53.93	1329.69	12	0.1	665.852	2	18	440000	2876	1	424	435
1	6	Q9H040|SPRTN_HUMAN	K.YSTTTAQNS(+79.97)SSSSSQSK.M	Y	63.48	1829.73	17	-0.3	915.873	2	18.98	34900000	3236	1	436	452	Phosphorylation (STY)	S9:Phosphorylation (STY):14.02
1	6	Q9H040|SPRTN_HUMAN	K.Y(+125.90)STTTAQNSSSSSSQSK.M	Y	67.85	1875.66	17	-0.1	938.838	2	20.96	1110000	3940	1	436	452	Iodination	Y1:Iodination:1000.00
1	6	Q9H040|SPRTN_HUMAN	K.Y(+43.01)STTTAQNSSSSSSQSK.M	Y	89.53	1792.77	17	0.3	897.393	2	19.21		3335	2	436	452	Carbamylation	Y1:Carbamylation:214.83
1	6	Q9H040|SPRTN_HUMAN	K.YSTTTAQNSSSSSSQSK.M	Y	71.97	1749.77	17	0.3	875.89	2	19.37		3400	5	436	452
1	6	Q9H040|SPRTN_HUMAN	K.DREGHGPEFC(+57.02)T(sub K).H	Y	31.82	1303.53	11	-2.1	652.769	2	30.51	583000	7308	1	126	136	Carbamidomethylation; Mutation	C10:Carbamidomethylation:1000.00
1	6	Q9H040|SPRTN_HUMAN	K.IKEPENYSKK.G	Y	49.81	1234.66	10	-0.1	412.559	3	18.95	5100000	3222	2	212	221
1	6	Q9H040|SPRTN_HUMAN	K.AK(+143.06)LGKEPVLAAENK.D	Y	48.34	1609.9	14	0.6	537.642	3	26.77	10700000	5984	1	226	239	Nethylmaleimidehydrolysis	K2:Nethylmaleimidehydrolysis:9.42
1	6	Q9H040|SPRTN_HUMAN	K.AKLGKEPVLAAENK.D	Y	53.14	1466.85	14	-0.2	489.956	3	22.94	10600000	4634	2	226	239
1	6	Q9H040|SPRTN_HUMAN	K.LGK(+143.06)EPVLAAENK.D	Y	42.02	1410.77	12	0	471.264	3	29.19	1700000	6835	3	228	239	Nethylmaleimidehydrolysis	K3:Nethylmaleimidehydrolysis:74.73
1	6	Q9H040|SPRTN_HUMAN	K.LGK(+43.01)EPVLAAENK.D	Y	55.92	1310.72	12	-0.1	656.367	2	31.37	877000	7616	2	228	239	Carbamylation	K3:Carbamylation:4.64
1	6	Q9H040|SPRTN_HUMAN	K.LGK(+42.01)EPVLAAENK.D	Y	27.01	1309.72	12	0.2	655.869	2	33.06	94500	8215	1	228	239	Acetylation (K)	K3:Acetylation (K):31.37
1	6	Q9H040|SPRTN_HUMAN	K.LGKEPVLAAENK.D	Y	67.01	1267.71	12	-0.4	634.864	2	23.69	106000000	4908	3	228	239
1	6	Q9H040|SPRTN_HUMAN	K.LGKEPVLAAENKDK.P	Y	56.02	1510.84	14	-0.1	504.619	3	21.93	375000	4286	1	228	241
1	6	Q9H040|SPRTN_HUMAN	K.EPVLAAENK.D	Y	47.21	969.513	9	0.1	485.764	2	23.57	29500000	4864	1	231	239
1	6	Q9H040|SPRTN_HUMAN	K.EPVLAAENKDK.P	Y	36.21	1212.63	11	-0.2	607.325	2	21.07		3981	1	231	241
1	6	Q9H040|SPRTN_HUMAN	K.E(+298.19)PVLAAENKDKPNRGEAQLVIPFSGK.G	Y	62.58	3104.69	26	2.1	621.947	5	40.9	107000000	10967	4	231	256	Levuglandinyl-lysine anhyropyrrole adduct	E1:Levuglandinyl-lysine anhyropyrrole adduct:24.34
1	6	Q9H040|SPRTN_HUMAN	K.E(+42.01)PVLAAENKDKPNRGEAQLVIPFSGK.G	Y	31.14	2848.51	26	-6.2	713.13	4	43.56		11898	1	231	256	Acetylation (N-term)	E1:Acetylation (N-term):1000.00
1	6	Q9H040|SPRTN_HUMAN	K.EPVLAAENKDKPNRGEAQLVIPFSGK.G	Y	60.11	2806.5	26	0.9	702.632	4	39.8	9540000	10577	2	231	256
1	6	Q9H040|SPRTN_HUMAN	K.DKPNRGEAQLVIPFSGKGYVLGETSNLPSPGK.L	Y	51.56	3354.76	32	1.7	839.698	4	48.24	5880000	13531	3	240	271
1	6	Q9H040|SPRTN_HUMAN	K.TQDLLNQNHSANAVRPNSK(+17.03).I	Y	28.11	2123.08	19	-5.5	708.698	3	27.7	16800000	6311	1	281	299	Replacement of proton with ammonium ion	K19:Replacement of proton with ammonium ion:90.71
1	6	Q9H040|SPRTN_HUMAN	K.TQDLLNQNHSANAVRL(sub P)NSK.I	Y	78.64	2122.09	19	1	1062.05	2	26.32	19100000	5822	7	281	299	Mutation
1	6	Q9H040|SPRTN_HUMAN	K.TVFDNFFIK.K	Y	50.28	1129.58	9	-2.1	565.797	2	51.63		14682	1	415	423
1	6	Q9H040|SPRTN_HUMAN	K.TVFDNFFIKK.E	Y	49.71	1257.68	10	-1.2	420.232	3	45.27	4590000	12493	2	415	424
1	6	Q9H040|SPRTN_HUMAN	K.EQIKS(+150.04)SGNDPK.Y	Y	26.7	1351.64	11	3	676.827	2	25.06		5379	1	425	435	S-guanylation-2	S5:S-guanylation-2:14.02
1	6	Q9H040|SPRTN_HUMAN	K.EQIK(+143.06)SSGNDPK.Y	Y	25.28	1344.65	11	-0.2	673.333	2	19.02	1450000	3252	1	425	435	Nethylmaleimidehydrolysis	K4:Nethylmaleimidehydrolysis:48.38
1	6	Q9H040|SPRTN_HUMAN	K.EQIK(+58.01)SSGNDPK.Y	Y	30.88	1259.6	11	-1.2	630.806	2	22.21		4384	1	425	435	Carboxymethyl (KW X@N-term)	K4:Carboxymethyl (KW X@N-term):20.70
1	6	Q9H040|SPRTN_HUMAN	K.EQIKSSGNDPK.Y	Y	52.37	1201.59	11	-0.2	601.804	2	18.5	1490000	3056	2	425	435
1	6	Q9H040|SPRTN_HUMAN	K.SSGNDPK(+143.06)YSTTTAQNSSSSSSQSK.M	Y	55.31	2578.13	24	0.2	860.383	3	20.81	10400000	3884	1	429	452	Nethylmaleimidehydrolysis	K7:Nethylmaleimidehydrolysis:103.39
1	6	Q9H040|SPRTN_HUMAN	K.SSGNDPKY(+15.99)STTTAQNSSSSSSQSK.M	Y	71.02	2451.06	24	-0.1	818.028	3	18.65	208000	3109	1	429	452	Hydroxylation	Y8:Hydroxylation:0.00
1	6	Q9H040|SPRTN_HUMAN	K.SSGNDPKYSTTTAQNSSSSSSQSK.M	Y	74.98	2435.07	24	0.3	812.697	3	18.98	7840000	3235	2	429	452
