# Supplementary material for: SPRTN protease and checkpoint kinase 1 cross-activation loop safeguards DNA replication
Source: Nat Commun. 2019 Jul 17;10:3142. doi: 10.1038/s41467-019-11095-y (PMC6637133; doi:10.1038/s41467-019-11095-y)
Supplement: Supplementary file 6 — Source Data [file 41467_2019_11095_MOESM6_ESM.xlsx]

## Sheet: Fig 1c - Tract length
Figure 1c
siNS	siSPRTN#1	siSPRTN#2	siSPRTN#3	siNS + HU
10.04	1.36	4.82	2.24	0.8559
9.88	1.54	4.6	2.17	0.4528
9.07	1.52	3.34	1.37	0.4272
11.04	1.46	2.93	1.78	0.5657
10.16	1.36	2.5	1.73	0.7906
12.85	1.98	2.72	1.06	0.4717
13.35	1.34	4.53	1.21	0.6185
7.82	4.28	2.26	3.25	0.4243
6.75	0.58	3.16	1.14	0.6083
9.09	1.12	2.06	1.01	0.6021
11.15	1.12	2.66	1.32	1.1068
11.89	1.4	4.28	1.37	0.6
9.45	1.12	3.36	1.17	0.8322
9.11	1.28	3.1	1.17	1.25
12.64	2.06	1.7	1.48	0.6021
12.61	1.04	2.9	0.92	0.5701
7.49	3.18	1.41	1.79	0.3536
10.65	2.64	3.38	2.45	0.3905
8.01	1.12	2.48	1.32	0.3041
8.67	1.3	3.9	2.73	0.45
8	1.54	3.21	1.23	1.0977
7.13	1.5	3.86	2.56	1.2176
10.21	1.46	3.37	1.42	0.6519
8.64	1.86	3.12	1.45	1.1853
10.29	1.42	1.99	1.12	1.4009
10.29	1.08	2.51	2.42	1.18
11.46	1.24	2.4	1	0.9708
12.9	1.7	3.79	2.67	1.0062
11.84	3.46	3.3	1.31	0.7616
11.68	0.8	2.35	0.52	0.9192
10.54	2.36	4.94	1.58	1.0308
8.7	3.54	3.95	0.89	0.9124
9.13	3.68	2.82	0.84	1.1543
9.04	1.84	2.82	1.79	0.8201
10.8	6.7	3.82	1.22	0.3808
9.66	3.02	3.34	1.63	0.5701
11.08	1.84	5.34	1.28	0.4031
14.34	2.1	3.98	2.3	0.3808
11.56	1.78	2.65	2.25	0.6265
10.98	3.98	3.81	1.29	0.4301
10.79	2.14	3.01	1.26	1.5403
13.66	1.72	3.36	0.61	1.2379
10.72	2.52	4.58	1.24	0.8732
14.02	1.24	3.09	0.83	1.2349
12.12	1.26	1.12	0.77	1.1705
9.87	1.86	3.44	2.66	0.4031
9.96	2.2	3.81	1.16	0.3536
12.96	1.68	4.41	1.62	0.7159
10.72	2.72	4.16	1.31	0.7211
10.36	2.4	3.62	2.04	0.7159
9.8	1.26	3.6	1.52	0.8902
11.3	3.06	4.02	0.49	1.1853
8.1	2.86	3.12	1.93	0.9657
11.36	1.62	3.82	0.89	1.6971
13.16	1.24	4.53	1.05	0.7632
12.86	1.04	3.63	0.79	1.1314
8.84	1.76	4.17	0.47	1.5403
10.12	3.02	4.98	2.08	0.6801
8.7	1.62	3.84	0.8	0.8016
10.74	0.94	5.31	1.27	1.5403
9.7	1.92	4.25	0.99	1.0404
15.52	2.9	5.35	1.42	0.9618
9.82	2.7	4.12	0.85	0.45
10.56	2.72	4.71	1.83	1.0548
9.1	1.46	4	2.28	0.8559
9.22	1.54	2.59	0.68	0.5385
10.34	1.62	3.49	1.4	0.8139
6.06	2.48	1.81	2.51	0.85
10.26	2.2	3.38	1.85	0.922
12.72	1.78	3.66	1.59	0.9899
6.32	2.5	3.03	0.57	0.8944
9.18	2.18	3.84	1.83	0.35
6.38	1.58	3.17	1.11	0.364
8.34	1.74	3.51	1.63	1.3463
10.06	2.32	2.88	1.44	1.1511
7.36	2.26	1.68	0.68	0.728
9.42	4.46	2	1.69	0.6
8.44	2.52	2.46	1.91	1.6771
6.84	3.36	3.16	1.78	1.4705
13.58	4.26	2.89	1.31	1.0124
10	4.06	2.94	1.45	0.85
9.66	3.1	4.83	1.67	0.9192
11.08	3.16	5.34	1.23	1.18
6.18	2.62	1.74	1.16	0.7159
11.35	3.54	2.5	1.4	1.3
12.26	4.76	2.02	1.52	1.077
12.07	4.4	3.7	0.78	1.0512
11.82	2.08	2.8	0.89	0.75
13.2	2.32	1.74	1.37	0.4472
13.64	2.08	1	0.68	0.7826
7.4	2.42	1.86	1.58	1.0595
9.51	4.14	2.73	1.36	0.8
6.64	2.94	2.23	0.58	0.5
8.46	2.26	3.01	0.74	1.0512
7.62	3.32	2.19	0.68	1.5207
12.08	1.62	2.87	0.63	0.5408
12.22	0.84	1.58	1.27	0.45
10.04	0.84	2.98	1.62	1.5652
12.68	0.84	2.24	1.58	1.0404
11.48	0.84	0.76	1.41	0.8631
11.32	0.84	0.76	1.55	0.781
8.78	0.84	0.76	1.05	1.1853
13.44	0.84	0.76	1.25	1.4866
13.12	0.84	0.76	1.1	1.7219
9.42	0.84	0.76	1.03	0.7382
9.18	0.84	0.76	0.9	0.95
7.1	1.88	0.76	0.81	1.4151
12.26	2.1	0.76	0.56	1.005
10.55	3.28	0.76	0.62	1.2166
13.3	3.56	0.76	0.94	0.8016
11.62	3.2	0.76	2.03	0.4743
12.02	4.66	0.76	0.71	0.85
10.12	2.7	0.76	0.73	1.0735
13.98	6.06	0.76	0.8	0.9823
11.78	1.26	0.76	0.57	0.6325
10.24	1.98	0.76	1.35	0.559
10.68	1.04	0.76	1.1	0.4
12.2	1.04	0.76	0.85	1.5882
9.18	1.04	0.76	0.74	0.9849
10.52	1.04	0.76	1.16	1.5403
11.04	1.04	0.76	1.16	1.242
9.34	1.04	0.76	0.84	1.044
10.06	1.04	0.76	0.53	1.2258
12.46	1.04	0.76	1.05	1.9912
12.64	1.04	0.76	0.85	0.8732
11.86	1.04	2.3	1.26	0.9899
10.2	4.82	1.88	0.57	0.6103
10.1	3.82	5.04	0.37	0.6403
9.66	1.92	1.6	1.36	1.0259
7.9	1.08	3.33	2.21	1.242
9.52	1.08	2.25	1.61	0.8515
9.96	1.08	2.52	0.51	0.5701
12.11	1.08	3.17	1.93	1.077
9.04	1.08	2.65	1.07	1.3238
11.48	1.08	2.53	0.48	1.063
8.86	1.08	3.16	0.8	1.092
11.44	1.08	3.15	0.84	1.2748
10.52	1.08	1.51	1.04	1.6101
8.3	1.08	2.38	0.69	1.1673
12.52	1.08	1.47	0.52	1.1413
12.4	1.08	1.91	0.89	0.9014
12.42	1.08	1.74	0.35	1.2816
13.15	1.08	0.7	0.67	1.063
8.9	1.08	2.87	0.87	1.0548
11.94	1.08	2.19	1.62	1.4318
12.62	1.08	2.53	5.84	1.2855
11.98	1.08	3.17	2.14	0.6403
11.98	1.08	2.84	1.77	0.9925
12.98	1.08	2.86	0.81	1.1715
8.56	1.08	1.59	1.11	0.9552
12.72	1.08	1.46	1.53	1.0548
14.08	1.08	2.23	1.25	0.9605
12.54	1.08	1.84	1.27	1.0308
13.12	1.08	2.36	1.03	0.9552
8.96	1.9	1.04	0.68	1.1413
13.42	1.46	2.52	0.83	0.9179
10.56	1.54	1.06	1.21	1.4577
12.1	2.44	2.39	1.09	1.4396
12.8	2.2	1.05	0.67	1.0259
11.18	2.1	2.09	1.01	0.3
10	1.36	1.2	2.56	1.1769
9.78	1.06	1.47	2.77	1.416
8.97	1.68	0.84	0.9	1.2369
11.26	0.96	1.34	2.77	1.1402
10.49	1.66	1.34	1.27	1.7692
10.92	1.32	1.34	0.7	1.1236
10.85	1.28	1.34	1.2	0.6103
11.69	1.18	1.34	1.3	0.781
12.13	1.32	1.34	0.92	1.0308
10.52	1.18	1.34	0.62	1.1102
10.45	2.14	1.34	1.37	1.1281
7.94	1.98	1.34	1.67	1.4714
8.42	1.42	1.34	2.63	1.7219
10.06	1.78	1.78	3.47	1.7493
9.7	1.5	2.14	2.82	1.3793
9.41	3.18	2.63	1.25	0.7906
10.29	1.66	1.31	2.65	1.0259
11.48	3.4	2.5	3.24	3.3534
10.57	6.64	0.96	2.09	2.3817
9.81	3.22	1.01	1.98	1.163
9.88	4.7	2.51	2.58	1.1705
9.76	1.78	3.8	1.63	1.242
9.16	3.84	2.91	2.91	1.254
8.16	1.88	3.35	2.69	1.3
10.27	2.7	2.14	2.44	1.4577
10.37	2.84	1.36	3.25	1.3829
8.98	2.58	2.29	1.58	2.1731
9.87	3.86	2.44	2.11	1.4866
10.24	3.3	4.27	2.34	1.653
10.25	2.38	1.75	1.73	1.8446
10.62	2.98	2.02	3.12	1.5945
10.04	5.78	1.79	2.51	1.2981
9.81	2.32	2.28	3.01	1.9416
11.87	2.52	3.18	1.09	1.1597
10.59	3.64	2.59	1.25	2.8714
10.2	4.08	1.96	2.49	1.3086
8.31	3.12	1.52	2.41	1.4866
9.93	1.96	1.77	1.77	1.7
8.95	2.76	2.19	2.97	1.7088
9.65	4.34	2.6	1.82	0.9708
10.25		1.77	2.19	0.559
10.1		1.58	2.75	0.4743
10.21		2.99	1.77	0.4031
		2.24	1.9	0.65
		0.84	1.96	1.3946
		2.15	1.59	0.4717
		2.83	1.25	0.4123
		1.53	1.28	1.3
		2.36	2.65	1.5977
		1.85	2.51	1.1236
		2.79	1.26	1.3124
		1.66	2.25	1.978
		1.88	2.47	2.9129
		2.87	1.1	2.2946
		2.16	4.06	2.0988
		2.32	4.52	1.163
		2.1	1.58	1.9039
		2.89	2.98	0.9899
		1.69	2.68	1.1011
		2.18	2.78	0.8515
			1.95	1.2176
			0.89	0.8485
			1.71	1.0259
			2.06	1.1402
			3.35	1.0308
			1.27	1.5532
			1.31	0.7778
			1.01	0.9862
			1.73	1.32
			1.67	1.1705
				1.82
				1.7614
				0.922
				1.0259
				1.5811
				0.8201
				1.6651
				0.6801
				1.423
				2.0934
				0.8902
				1.6325
				1.0308
				2.2361
				0.9657
				1.118
				1.0296
				0.8846
				1.7443
				2.377
				1.1102
				1.2093
				0.8515
				1.0308
				0.8485
				0.6801
				1.1769
				1.254
				1.2816
				1.524
				1.7357
				1.7847
				1.524
				1.7564
				1.25

## Sheet: Fig 1d - Stalled forks
Figure 1d
siNS	siSPRTN#1	siSPRTN#2	siSPRTN#3	siNS + HU
5.19	16.7	17.02	15.94	14.15
6.4	15.98	16.31	15.74	16.88
5.73	17.51	18.02	18.21	15.9

## Sheet: Fig 1e - NFO
Figure 1e
siNS	siSPRTN#1	siSPRTN#2	siSPRTN#3	siNS + HU
3.37	14.41	14.9	15.09	3.11
4.4	15.91	16.87	15.73	3.33
3.84	13.84	17.91	17.21	4.19

## Sheet: Fig 1f - Uncropped blot
Figure 1f
X-ray film: scanned area

## Sheet: Fi 1g - Blot quantification
Figure 1g
S345 phosphorylation						S296 phosphorylation
siNS	siNS + HU	siSPRTN#1	siSPRTN#2	siSPRTN#3		siNS	siNS + HU	siSPRTN#1	siSPRTN#2	siSPRTN#3
1	4.89	0.01	0.004	0.007		1	7.53	0.12	0.15	0.13
1	11.69	0.68	0.5	0.61		1	8.53	0.08	0.12	0.09
1	8.36	0.53	0.38	0.29		1	11.88	0.15	0.18	0.27

## Sheet: Fig 1h - Tract length
Figure 1h
siNS	siNS + UCN-01	siSPRTN#1	siSPRTN#1 + UCN-01	siSPRTN#2	siSPRTN#2 + UCN-01
10.16	1.15	1.9039	1.7847	4.0503	2.68
8.4978	3.4033	1.6978	0.6042	4.5453	3.3842
5.6604	3.0566	1.5508	2.909	4.1003	2.977
9.5834	2.8849	2.0156	1.0062	0.6265	0.6576
8.7501	1.9105	4.9477	1.408	0.5523	1.5914
8.6023	1.43	2.5676	1.063	3.273	1.7951
7.3207	0.8078	2.5125	1.607	1.2748	0.6083
8.2796	3.5584	1.6867	1.0259	2.1829	1.0308
5.7925	0.8062	2.8504	2.2771	1.32	0.6727
12.4342	2.972	1.0689	1.7586	1.5811	0.922
8.0556	2.452	5.101	1.07	3.0071	1.966
9.4191	1.4773	2.2389	1.656	0.9434	1.2349
5.561	1.0794	3.9029	0.559	2.1708	1.7692
7.3051	1.3647	2.3717	1.2971	1.6711	0.6519
7.008	1.4705	1.7678	1.1236	2.9741	1.7614
4.6957	1.8507	2.9	1.4637	2.126	1.1715
7.9489	1.1011	1.3285	2.4042	2.2984	0.5852
6.6387	1.4807	0.559	0.9487	1.9105	1.1424
3.8269	2.9707	1.8385	1.25	3.6003	1.05
6.9642	1.1715	2.0887	1.1402	3.5004	0.8846
6.9642	0.6042	1.8795	1.8035	2.5933	1.8901
7.6904	1.2	2.4749	0.7211	1.8974	0.8139
10.4729	1.7493	1.3583	0.3905	1.7464	1.3657
5.2655	2.8623	1.5508	0.9708	2.1966	1.005
8.0016	2.7771	1.5075	0.6946	1.9294	2.4254
6.9269	2.6725	1.7529	0.8485	2.491	2.0353
7.3736	1.9647	2.3005	0.9899	2.5145	2.0893
6.659	2.5239	1.2	1.2349	1.0198	3.2871
7.2887	1.3314	0.5	0.7517	2.8045	2.1639
7.4285	1.3509	0.559	0.8732	2.2344	1.7923
9.025	1.2021	2.0006	3.0887	1.9812	3.2206
5.6465	1.8507	1.4534	0.8062	1.45	3.5784
6.7856	1.1102	1.8062	0.6708	2.7722	3.083
6.5822	2.3633	0.6727	0.728	1.1068	3.5018
4.5478	4.0512	0.6021	1.3509	1.5033	3.75
8.0081	2.6575	1.5692	0.9552	1.7414	3.022
7.0203	1.6919	1.5977	1.0977	3.4688	3.4821
5.4427	1.6008	2.2461	0.7211	1.3124	3.2962
7.4947	2.4439	1.044	2.3436	1.2903	2.0591
8.2075	1.2298	0.8	0.8078	1.2981	2.2344
3.5934	2.4824	0.7106	0.8602	1.32	1.9294
5.3677	3.0414	0.8515	2.0524	3.4918	1.7066
10.2343	2.8657	1.2093	2.8636	4.5014	1.9704
11.7004	3.1101	2.3049	0.7778	1.4509	1.0308
5.2768	3.0401	1.831	0.6	1.1662	0.9552
8.2765	1.8118	1.55	0.922	2.4749	0.5852
4.4654	4.5459	2.3049	1.4534	1.5692	0.4272
7.2918	0.8846	1.4036	0.9552	1.8822	0.7517
6.7574	0.55	1.9007	2.0934	1.7357	0.9301
8.0455	0.7906	1.5435	2.4698	3.6125	0.7616
9.853	1.1673	1.7923	1.416	2.4581	1.4577
7.1218	1.254	1.408	2.4459	1.408	1.3892
10.5244	0.6801	2.5676	0.8559	2.1506	1.2981
7.4654	0.7517	3.1257	1.4983	2.4965	0.8078
9.5259	1.7464	1.8	2.018	3.2175	2.0025
2.5105	0.5315	1.1511	3.1313	1.254	0.7826
6.083	0.9301	0.9552	1.1597	1.253	1.8385
3.9916	1.2042	1.373	3.7125	1.416	0.5
7.4928	2.2344	4.676	2.1587	1.7241	1.0794
7.9073	0.4123	2.95	0.6801	1.416	3.2535
5.6641	0.4031	2.3005	1.8035	1.092	1.5532
3.9538	1.5524	1.5	3.0647	1.5	1.4509
6.9651	0.8078	1.93	2.4052	1.93	1.1236
6.537	2.68	1.3583	3.9054	1.0308	2.0506
7.0742	1.1102	2.9904	1.2748	2.7789	1.9039
6.0601	1.1543	0.7018	0.9899	1.7557	1.3865
6.2604	2.909	1.7066	0.9925	2.7613	2.4254
5.0122	1.2021	1.3865	1.7678	1.3865	0.4472
8.0176	1.2349	1.5008	1.4534	1.35	2.4885
6.5795	0.9925	1.8742	2.8443	1.1	1.7951
11.0277	0.6083	1.7	3.9	1.524	2.6315
4.5793	1.7241	1.3583	1.8507	2.023	3.1988
4.3489	1.6279	1.9558	2.2277	2.5947	1.1011
6.4904	2.7322	4.8386	2.3049	1.2619	1.8248
7.2424	2.136	1.7564	3.4514	2.9517	2.3927
8.8769	1.9039	2.6575	4.3546	2.0402	3.5756
5.977	2.9	1.5042	0.8902	1.45	1.07
7.5664	2.6926	2.4581	1.4637	0.7517	0.5
8.8955	3.2237	5.051	1.9558	2.2322	1.95
6.1664	3.0647	2.2361	2.7354	2.783	2.4581
6.6038	2.4622	3.5032	2.0224	1.9138	1.3086
7.89	1.6808	1.9026	0.85	1.4577	2.1869
7.0884	1.6225	2.7893	0.8515	1.7357	3.1185
8.2006	1.4327	1.2855	1.2021	1.7414	1.8385
5.5714	2.0156	2.2	0.7762	1.4009	2.95
7.808	0.7517	2.2472	0.7382	1.7678	0.6671
6.4626	0.9014	2.388	0.65	1.8337	1.2176
6.7596	2.1541	1.9906	2.3049	1.5	3.05
7.8502	1.566	1	3.5795	0.8631	2.0156
7.2293	1.1853	1.4534	1.1662	0.9055	2.5
7.8109	1.5133	1.5008	1.0308	1.0512	1.6125
8.6465	2.1225	2.9652	0.6103	2.1915	1.0689
3.703	1.7692	1.0548	0.9192	1.7007	2.2361
5.5317	2	1.05	0.7906	1.7393	1.2748
4.0252	1.2777	2.0402	1.2659	1.4396	0.7616
4.998	2.2361	1.4866	1.2379	1	2.8018
6.2101	0.95	2.1708	1.254	3.4329	3.2882
4.8708	1.4089	1.4866	1.7804	2.4135	1.9906
7.9404	1.5403	1.3583	0.4743	0.7566
6.0632	1.1597	1.6101	2.0131	3.1828	2.4382
3.9051	0.7762	1.3537	2.2147	0.8322	3.8762
9.2284	0.9014	0.7	1.8062	1.5042	4.1593
7.1135	0.65	0.7632	2.6618	1.2816	2.4047
2.4759	2.0131	2.0524	3.015	1.1511	3.0566
2.6856	2.5544	1.818	1.8974	1.1705	1.3463
10.139	1.5338	0.6265	1.6008	1.0308	1.1
7.682	1.6711	0.8602	1.251	2.0718	2.3049
8.9811	1.1715	2.3195	1.063	2.2456	2.2147
9.5092	1.4714	1.2	0.461	1.5232	1.4009
3.3242	0.9434	1.9925	2.1541	1.0817	2.5
3.4077	1.9474	0.9014	2.2074	3.5331	0.9055
3.3455	1.254	1.8173	1.9906	1.1543	1.524
3.9319	1.6919	2.2743	1.7103	0.9708	2.642
3.5415	1.201	1.118	2.3005	1.7678	2.5947
4.8304	1.2748	0.4472	1.1402	1.7847	2.4439
6.7507	1.1236	2.4739	1.6985	0.8846	0.3202
3.7353	1.2298	2.05	1.7847	0.6519	1.5116
3.5588	1.7393	0.85	1.5811	1.4577	3.0104
5.7136	2.2743	3.3422	1.4009	1.4009	0.9179
4.8283	1.3038	1.68	1.4327	1.3537	2.25
9.8082	1.0062	4.4421	1.251	1.5133	2.5812
5.1325	1.5628	2.2638	1.0308	1.0259	2.3135
6.1946	0.6946	2.1645	1.4916	1.2369	0.9925
7.1868	1.321	2.4749	0.9708	3.0083	2.7573
6.3738	1.6688	1.727	1.3463	2.7042	1.5075
3.8601	0.4924	1.0607	0.6042	3.7713	2.0815
5.288	0.7	3.5609	1.2659	3.1004	1.6325
3.4713	1.0124	3.1213	0.7649	0.95	1.6711
8.5248	0.6801	2.4824	1.5692	2.9517	3.9131
10.5149	1.93	1.4577	2.2142	3.9147	2.502
3.9131	0.9849	3.3034	1.3463	0.8062	2.0881
6.7543	1.1885	2.3505	1.201	2.8071	2.0506
5.1198	1.1511	1.3463	2.0131	2.4005	1.5532
6.8425	1.118	2.6401	1.0607	0.559	2.9
5.5653	2.0524	2.2361	1.5008	3.081	2.9
3.7832	3.191	0.8	0.9301	1.3509	3.8279
4.1195	1.524	0.8201	1.4327	1.65	3.1536
7.6528	1.8358	1.5133	0.6103	0.9708	2.3505
5.7786	1.254	1.6101	1.9906	1.5008	1.55
4.5235	1.6155	1.2176	1.6568	0.8139	0.95
7.6531	0.7106	1.6125	0.6364	1.3537	1.9558
4.9641	0.728	2.103	1.1281	2.023	1.7103
4.9239	0.3202	1.0512	1.2093	1.6101	2.5051
5.113	2.0156	2.7785	1.3509	4.0206	2.8
5.4802	1.1511	3.0319	1.8742	2.3564	3.2931
4.8013	1.6008	2.3022	0.8732	1.2369	1.9821
6.3018	0.4272	1.0062	0.9394	0.6403	2.9364
5.8331	2.0616	0.9708	0.8246	2.05	2.1499
8.0812	1.7066	1.118	1.32	0.9552	2.2706
6.868	1.0124	0.495	0.8544	1.6919	3.0405
7.9109	1.1885	3.5146	1.1715	3.2268	4.1761
9.5584	1.4534	0.9552	2.3022	1.163	2.4909
8.1759	1.8868	1.5042	1.7804	0.8902	2.0309
7.4411	1.4866	1.0689	2.6768	2.3901	1.909
6.8039	0.5	1.4983	2.8901	0.9124	0.6799
7.992	1.201	2.3564	4.3278	1.201	1.8856
6.6611	1.2728	2.8293	1.0548	1.3124	1.8714
8.6245	1.4009	1.4603	0.5523	0.7517	2.8032
6.0963	0.8559	1.0259	0.8139	1.044	2.8284
7.256	1.8974	0.9708	1.5508	2.3436	1.4422
7.5037	1.2903	2.1523	3.3812	0.8631	2.0652
7.9739	1.05	3.5532	3.2249	2.2277	2.8469
7.9469	0.9849	0.9192	4.2074	3.1468	1.75
6.9161	1.2748	2.4749	2.6005	1.6378	1.4151
8.0477	1.5042	0.9552	2.4789	0.6727	1.93
4.8088	0.3905	0.5148	1.5882	0.3041	0.7106
8.3522	0.5148	0.922	2.4885	0.7566	0.728
8.0618	1.6508	1.0112	2.5318	1.4009	1.9526
7.2471	1.063	0.7433	4.588	1.0308	1.2971
7.5447	1.1402	0.7778	5.883	1.1543	1.0966
9.2347	1.5008	1.005	2.6833	0.8732	2.9125
8.75	1.6101	0.6671	1.1705	1.1597	2.1499
11.1733	1.2104	0.559	5.1464	1.7328	1.5202
6.5622	1.68	1.0124	3.189	1.321	1.9821
8.4666	0.3905	0.6	1.5692	1.5945	2.3627
8.0506	0.7382	0.3202	2.9618	1.6621	1.923
8.5868	1.3601	2.3633	3.1101	0.8062	2.0699
5.7219	1.1413	0.4	3.9661	1.9105	2.4585
7.5779	2.0353	0.9014	2.2344	1.6447	1.4174
5.5159	2.3022	1.4151	0.728	1.4705	1.4727
7.8545	1.4916	2.2984	1.5532	1.5508	3.1241
6.7833	1.8722	1.9138	1.7671	2.8745	2.1499
11.4657	1.7586	1.1853	0.461	1.6621	0.8537
12.2852	1.0124	2.5005	0.5408	0.7616	2.452
10.1525	0.9962	0.9618	0.5	2.7226	0.9014
11.416	1.8439	1.8337	0.7106	1.4213	1.1045
8.2663	1.0735	3.1674	1.0966	0.9605	1.2981
8.2421	0.9618	2.1272	1.3	1.1068	1.1769
8.9989	1.8554	2.1645	2.4622	1.4318	1.4
13.1061	1.4221	3.463	2.502	0.9605	2.0427
4.8795	2.5986	4.5401	2.2638	0.8602	2.2411
6.6703	1.0817	3.0208	3.753	2.2074	1.1102
5.3759	1.3901	0.5701	3.6225	0.8944	1.6263
7.1696	1.4221	3.1113	4.1887	1.6348	1.6
6.4181	1.3463	3.2016	1.0794	2.5005	0.922
8.4624	1.4318	2.6669	0.8732	1.1543	2.4254
7.9046	0.922	0.7566	1.3509	1.5338	0.6801
8.0257	1.1543	1.95	0.95	1.3793	0.7382
6.2213	1.8768	2.2204	2.804	1.7614	1.2
7.6513	1.9698	1.8722	3.0017	1.9474	2
6.7422	0.6946	3.3425	3.5655	1.6401	1.4142
	1.077	1.8822	0.9055	1.9092	0.7616
	1.2042	2.9517	3.3287	0.781	1.1402
	0.9	3.5847	2.7951	1.25	1.1281
	1.2349	3.2381	4.6057	2.7789	0.6946
	1.6808	0.5701	3.9361	1.0404	0.8078
	3.5107	0.6519	3.3504	0.8139	1.8
	1.3647	1.978	4.7434	1.7614	0.8139
	2.0839	3.3242	1.566	0.7616	0.7159
	1.163	2.4683	4.2297	0.5701	1.1102
	0.5831	1.1511	1.2	0.7159	0.6083
	2.0718	1.8118	1.7678	0.7566	1.35
	0.9394	2.3505	4.5607	1.5207	0.5148
	0.9708	3.061	3.2129	0.8062	2.0248
	1.3829	3.5288	2.8151	1.6348	0.8139
		2.7019	4.5	1.8795
		2.4546	3.9051	1.4
			3.4731	0.8201
			4.7741	1.3086
			4.6481	1.077
			3.8552	2.4839
			2.8218	2.5544
			3.9551	2.8022
			2.067	1.5524
			2.3	2.5303
			4.3503	1.1673
			5.0359	1.2298
			2.7019	1.8439
			5.6886	1.1236
			5.3614	1.4983
			3.3444	0.7211
			5.2559	1.6651
				1.6325
				1.6771
				0.6671
				1.7007
				1.9416
				2.502
				0.7433
				0.461
				0.9618
				1.7241
				1.4009
				0.6801
				1.3793
				0.6576
				1.0308
				1.0607
				1.0296
				0.8382
				1.05
				1.408
				2.2277
				1.0124
				1.408
				1.0404
				0.5148

## Sheet: Fig 1i - Stalled forks
Figure 1i
siNS	siNS + UCN-01	siSPRTN#1	siSPRTN#1 + UCN-01	siSPRTN#2	siSPRTN#2 + UCN-01
2.55	9.76	17.1	15.51	16.99	19.61
2.83	16.27	15.17	12.76	17.01	10.69
4.1	20.94	17.59	14.79	16.34	20.39

## Sheet: Fig 1j - NFO
Figure 1j
siNS	siNS + UCN-01	siSPRTN#1	siSPRTN#1 + UCN-01	siSPRTN#2	siSPRTN#2 + UCN-01
2.55	9.76	15.61	21.6	15.1	20.57
4.72	16.27	16.03	18.56	17.83	23.66
6.4	20.94	14.73	15.97	16.78	16.94

## Sheet: Fig 1k - Cell growth
Figure 1k
wt NonT	wt + UCN-01	D-SPRTN NonT	D-SPRTN + UCN-01
100	15.976	100	29.127
100	16.027	100	27.933
100	16	100	27.476
Normalized averages of three independent replicate experiments

## Sheet: Fig S1d - Uncropped blots
Supplementary Figure 1d
Chemidoc MP (BioRad): blot image merged with corresponding colorimetric image

[truncated: 74 more sheets: Fig S1e - Blot quantification, Fig S1f - Blot quantification, Fig S1g - Uncropped blot, Fig S1h - Blot quantification, Fig 2b - Tract length, Fig 2b - Stalled forks, Fig 2b - NFO, Fig 2c - Chromosomal aberration, Fig 2f - Retarded embryo, Fig 2g - gammaH2AX, Fig 2h - Summary embryos, Fig S2a - Uncropped blots, Fig S2b - Uncropped blots, Fig 3a - Uncropped blots, Fig 3b - DNA fibers, Fig 3c - Uncropped blots, Fig 3e - IF ssDNA foci, Fig 3f - Uncropped blots, Fig S3b - IF ssDNA foci, Fig 4b - Uncropped blot …]
